# Supplementary material for: A Multi-Faceted Approach to Analyse the Effects of Environmental Variables on Geographic Range and Genetic Structure of a Perennial Psammophilous Geophyte: The Case of the Sea Daffodil Pancratium maritimum L. in the Mediterranean Basin
Source: PLoS One. 2016 Oct 17;11(10):e0164816. doi: 10.1371/journal.pone.0164816 (PMC5066950; doi:10.1371/journal.pone.0164816)
Supplement: S1 File — Sheet 1: Pairwise geographic (nautical) distance. Sheet 2: Pairwise geographic (nautical) distance (log scale). Sheet 3: Pairwise distance matrix FST with ENA correction. Sheet 4: Pairwise distance matrix FST with no ENA correction. Sheet 5: Pairwise distance matrix FST/1-FST with ENA correction. Sheet 6: Pairwise distance matrix FST/1-FST with no ENA correction. (XLS) [file pone.0164816.s001.xls]

## Sheet: 1-Nautical distance (metres)
Title: A multi-faceted approach to analyse the effects of environmental variables on geographic range and genetic structure of a perennial psammophilous geophyte: the case of the sea daffodil Pancratium maritimum L. in the Mediterranean basin.
Authors: O. De Castro, A. Di Maio, M. Di Febbraro, G. Imparato, M. Innangi, E. Vela, B. Menale
S1 file. Sheet 1: Pairwise geographic (nautical) distance
Code	Pop.	1	2	3	4	5	6	7	8	9	10	11	12	13	14	15	16	17	18	19	20	21	22	23	24	25	26	27	28	29	30	31	32	33	34	35	36	37	38	39	40	41	42	43	44	45	46	47	48
AE	1	0
AG	2	879125	0
AL	3	507470	372967	0
BE	4	525312	660280	411509	0
CJ	5	573614	1.14387e+06	786386	485841	0
CO	6	666400	1.28163e+06	922571	623623	211721	0
CC	7	591422	1.19608e+06	837022	538073	126171	85550.9	0
CS	8	553006	1.15169e+06	793524	493665	36978.3	179350	93800.7	0
AT	9	1.63279e+06	2.48738e+06	2.11652e+06	2.09235e+06	1.79956e+06	1.735e+06	1.71154e+06	1.76719e+06	0
F	10	1.67925e+06	2.53384e+06	2.16298e+06	2.13882e+06	1.84602e+06	1.78146e+06	1.758e+06	1.81365e+06	254167	0
CA	11	1.49458e+06	2.34025e+06	1.97247e+06	1.85635e+06	1.56356e+06	1.499e+06	1.47554e+06	1.53119e+06	1.17867e+06	1.19068e+06	0
IV	12	1.53632e+06	2.38199e+06	2.01421e+06	1.8981e+06	1.6053e+06	1.54074e+06	1.51728e+06	1.57293e+06	1.22091e+06	1.24019e+06	77275.9	0
M	13	841960	964005	757536	374301	491330	570598	606316	526080	2.27222e+06	2.31869e+06	2.03622e+06	2.07797e+06	0
GA	14	1.28195e+06	2.12762e+06	1.75984e+06	1.64373e+06	1.35093e+06	1.28637e+06	1.26291e+06	1.31856e+06	544564	550522	653646	703154	1.8236e+06	0
H	15	1.87413e+06	2.72872e+06	2.35786e+06	2.33369e+06	2.0409e+06	1.97634e+06	1.95288e+06	2.00853e+06	401373	306725	1.36061e+06	1.41012e+06	2.51356e+06	720449	0
K	16	2.6899e+06	3.54449e+06	3.17363e+06	3.14946e+06	2.85667e+06	2.79211e+06	2.76865e+06	2.8243e+06	1.06862e+06	1.0203e+06	2.18261e+06	2.23212e+06	3.32933e+06	1.54245e+06	822258	0
VV	17	1.94488e+06	2.79055e+06	2.42277e+06	2.30665e+06	2.01386e+06	1.9493e+06	1.92584e+06	1.98148e+06	1.63807e+06	1.67979e+06	517100	440285	2.48652e+06	1.14275e+06	1.84971e+06	2.67172e+06	0
VN	18	1.94254e+06	2.78821e+06	2.42043e+06	2.30432e+06	2.01152e+06	1.94696e+06	1.9235e+06	1.97915e+06	1.63573e+06	1.67745e+06	514764	437950	2.48419e+06	1.14042e+06	1.84738e+06	2.66938e+06	4630.69	0
CP	19	808257	1.36799e+06	1.01507e+06	709866	265672	159896	243181	300331	1.75994e+06	1.8064e+06	1.52394e+06	1.56568e+06	591262	1.31131e+06	2.00128e+06	2.81705e+06	1.97424e+06	1.9719e+06	0
I	20	722855	1.56108e+06	1.19508e+06	928458	524964	460206	436834	492594	1.33288e+06	1.37934e+06	1.09688e+06	1.13862e+06	997432	884252	1.57422e+06	2.38999e+06	1.54718e+06	1.54484e+06	485148	0
ER	21	1.92553e+06	2.7712e+06	2.40343e+06	2.28731e+06	1.99451e+06	1.92995e+06	1.90649e+06	1.96214e+06	1.61872e+06	1.66045e+06	497758	420943	2.46718e+06	1.12341e+06	1.83037e+06	2.65237e+06	52674.5	55083.8	1.9549e+06	1.52784e+06	0
N	22	1.10525e+06	1.95092e+06	1.58315e+06	1.46703e+06	1.17423e+06	1.10967e+06	1.08621e+06	1.14186e+06	875221	921683	437609	479352	1.6469e+06	398636	1.1056e+06	1.9276e+06	887908	885572	1.13462e+06	707555	868566	0
Z	23	1.17834e+06	2.02402e+06	1.65624e+06	1.54012e+06	1.24732e+06	1.18276e+06	1.15931e+06	1.21495e+06	871535	915593	316398	358056	1.71999e+06	378556	1.08552e+06	1.90752e+06	766531	764196	1.20771e+06	780646	747189	121377	0
CT	24	789857	1.629e+06	1.263e+06	1.08374e+06	680242	615484	592112	647872	1.20295e+06	1.24942e+06	966953	1.0087e+06	1.15271e+06	754326	1.44429e+06	2.26006e+06	1.41725e+06	1.41492e+06	640426	155311	1.39791e+06	577629	650720	0
A	25	676252	1.43699e+06	1.07793e+06	778982	367081	239746	247792	334710	1.50861e+06	1.55507e+06	1.27261e+06	1.31435e+06	776972	1.05998e+06	1.74995e+06	2.56571e+06	1.7229e+06	1.72057e+06	264688	225064	1.70356e+06	883281	956373	380342	0
P	26	1.04219e+06	1.88786e+06	1.52008e+06	1.40397e+06	1.11117e+06	1.04661e+06	1.02315e+06	1.0788e+06	941382	987844	530490	572234	1.58384e+06	465029	1.17199e+06	1.99399e+06	980789	978454	1.07155e+06	644493	961447	126984	214258	514567	820219	0
T	27	1.08342e+06	1.92909e+06	1.56131e+06	1.44519e+06	1.1524e+06	1.08784e+06	1.06438e+06	1.12002e+06	982220	1.02868e+06	553482	595225	1.62506e+06	505712	1.21268e+06	2.03468e+06	1.00378e+06	1.00145e+06	1.11278e+06	685718	984439	149807	237250	555791	861444	41250	0
PS	28	1.65514e+06	2.50081e+06	2.13303e+06	2.01691e+06	1.72412e+06	1.65956e+06	1.6361e+06	1.69175e+06	1.34833e+06	1.39106e+06	261462	202559	2.19678e+06	854024	1.56099e+06	2.38299e+06	342209	337638	1.6845e+06	1.25744e+06	362328	598168	476791	1.12751e+06	1.43316e+06	691049	714041	0
G	29	1.44257e+06	2.28825e+06	1.92047e+06	1.80435e+06	1.51155e+06	1.44699e+06	1.42354e+06	1.47918e+06	1.13577e+06	1.17895e+06	140600	136449	1.98422e+06	641910	1.34887e+06	2.17088e+06	505318	502947	1.47194e+06	1.04488e+06	500979	385606	264230	914950	1.2206e+06	478488	501480	213213	0
L	30	1.44941e+06	2.304e+06	1.93313e+06	1.91257e+06	1.62265e+06	1.55809e+06	1.53463e+06	1.59028e+06	431430	567470	1.24577e+06	1.28801e+06	2.09531e+06	611665	819896	1.30606e+06	1.69796e+06	1.69562e+06	1.58303e+06	1.15597e+06	1.67862e+06	910269	931427	1.02604e+06	1.3317e+06	899997	941221	1.40822e+06	1.19566e+06	0
O	31	648715	1.50331e+06	1.13244e+06	1.11195e+06	854937	860091	788011	822566	991248	1.03869e+06	945661	987404	1.32565e+06	732534	1.27181e+06	2.05054e+06	1.39596e+06	1.39362e+06	974419	625045	1.37662e+06	565202	629428	495119	739205	502140	543364	1.10622e+06	893658	804266	0
MB	32	1.5424e+06	686044	1.03733e+06	1.31397e+06	1.79405e+06	1.93365e+06	1.8481e+06	1.80265e+06	3.14999e+06	3.19646e+06	3.00069e+06	3.04243e+06	1.52188e+06	2.78806e+06	3.39134e+06	4.2071e+06	3.45099e+06	3.44865e+06	2.01407e+06	2.22033e+06	3.43165e+06	2.61137e+06	2.68446e+06	2.28825e+06	2.08901e+06	2.54831e+06	2.58953e+06	3.16125e+06	2.94869e+06	2.96661e+06	2.16592e+06	0
MA	33	1.52717e+06	670814	1.0221e+06	1.29874e+06	1.77882e+06	1.91842e+06	1.83287e+06	1.78742e+06	3.13476e+06	3.18123e+06	2.98546e+06	3.0272e+06	1.50665e+06	2.77283e+06	3.37611e+06	4.19188e+06	3.43576e+06	3.43342e+06	1.99884e+06	2.2051e+06	3.41642e+06	2.59614e+06	2.66923e+06	2.27302e+06	2.07378e+06	2.53308e+06	2.5743e+06	3.14602e+06	2.93346e+06	2.95138e+06	2.15069e+06	15251.6	0
Q	34	1.61522e+06	758870	1.11016e+06	1.38679e+06	1.86687e+06	2.00647e+06	1.92092e+06	1.87548e+06	3.22282e+06	3.26928e+06	3.07352e+06	3.11526e+06	1.59471e+06	2.86089e+06	3.46416e+06	4.27993e+06	3.52382e+06	3.52148e+06	2.0869e+06	2.29315e+06	3.50447e+06	2.68419e+06	2.75728e+06	2.36107e+06	2.16183e+06	2.62113e+06	2.66236e+06	3.23408e+06	3.02151e+06	3.03944e+06	2.23875e+06	85403	95727.3	0
J	35	1.83497e+06	982787	1.3299e+06	1.60654e+06	2.08662e+06	2.22622e+06	2.14067e+06	2.09522e+06	3.44256e+06	3.48903e+06	3.29326e+06	3.335e+06	1.81445e+06	3.08063e+06	3.68391e+06	4.49968e+06	3.74356e+06	3.74122e+06	2.30664e+06	2.5129e+06	3.72422e+06	2.90394e+06	2.97703e+06	2.58082e+06	2.38158e+06	2.84088e+06	2.8821e+06	3.45382e+06	3.24126e+06	3.25918e+06	2.45849e+06	578969	566472	608077	0
B	36	526703	1.19548e+06	836207	537485	134377	139970	65960.8	102007	1.66619e+06	1.71265e+06	1.43019e+06	1.47193e+06	614522	1.21756e+06	1.90753e+06	2.7233e+06	1.88049e+06	1.87815e+06	297600	391846	1.86115e+06	1.04087e+06	1.11396e+06	547131	260908	977805	1.01903e+06	1.59075e+06	1.37819e+06	1.48928e+06	722780	1.84777e+06	1.83254e+06	1.92059e+06	2.14034e+06	0
SA	37	354171	1.02558e+06	663018	371983	233874	337232	251683	213267	1.77177e+06	1.81824e+06	1.53577e+06	1.57752e+06	582016	1.32315e+06	2.01311e+06	2.82888e+06	1.98607e+06	1.98374e+06	494777	641717	1.96673e+06	1.14645e+06	1.21954e+06	774715	492592	1.08339e+06	1.12461e+06	1.69633e+06	1.48377e+06	1.59199e+06	791371	1.68389e+06	1.66866e+06	1.75672e+06	1.97646e+06	250743	0
SR	38	262214	1.03288e+06	666874	499171	410060	425131	351320	385139	1.61003e+06	1.65649e+06	1.37403e+06	1.41577e+06	712870	1.1614e+06	1.85137e+06	2.66713e+06	1.82432e+06	1.82199e+06	566988	528205	1.80498e+06	984702	1.05779e+06	596124	434983	921640	962864	1.53458e+06	1.32202e+06	1.43099e+06	630367	1.69212e+06	1.67689e+06	1.76495e+06	1.98469e+06	285435	178591	0
D	39	286692	1.08065e+06	714646	546943	372130	379751	305940	339759	1.57071e+06	1.61717e+06	1.33471e+06	1.37645e+06	760642	1.12208e+06	1.81205e+06	2.62782e+06	1.78501e+06	1.78267e+06	521608	480549	1.76567e+06	945385	1.01848e+06	548424	389603	882323	923547	1.49527e+06	1.28271e+06	1.39204e+06	591424	1.73989e+06	1.72466e+06	1.81272e+06	2.03246e+06	240054	226363	47772	0
FS	40	764126	1.61872e+06	1.24786e+06	1.2034e+06	910602	846043	822584	878232	987538	1.034e+06	801843	843586	1.38327e+06	589216	1.22888e+06	2.04465e+06	1.25214e+06	1.24981e+06	870985	443925	1.2328e+06	412519	485610	313999	619651	349457	390681	962401	749840	808052	194008	2.28133e+06	2.2661e+06	2.35416e+06	2.5739e+06	777236	882819	721071	681755	0
E	41	450367	1.30304e+06	932839	892350	635336	640490	568410	602966	1.20805e+06	1.25452e+06	1.09312e+06	1.13486e+06	1.10605e+06	880175	1.4494e+06	2.26517e+06	1.54342e+06	1.54108e+06	754818	438342	1.52408e+06	710586	776888	434202	519604	647524	688748	1.25368e+06	1.04112e+06	1.02467e+06	228752	1.96512e+06	1.94989e+06	2.03794e+06	2.25769e+06	503179	571770	410767	371823	339392	0
R	42	983109	203042	478041	754679	1.23476e+06	1.37436e+06	1.28881e+06	1.24336e+06	2.5907e+06	2.63717e+06	2.4414e+06	2.48314e+06	962593	2.22877e+06	2.83205e+06	3.64781e+06	2.8917e+06	2.88936e+06	1.45478e+06	1.66104e+06	2.87236e+06	2.05208e+06	2.12517e+06	1.72896e+06	1.52972e+06	1.98902e+06	2.03024e+06	2.60196e+06	2.3894e+06	2.40732e+06	1.60663e+06	576950	561721	649776	869521	1.28848e+06	1.1246e+06	1.13283e+06	1.1806e+06	1.72204e+06	1.40583e+06	0
W	43	2.28997e+06	1.43779e+06	1.7849e+06	2.06154e+06	2.54162e+06	2.68122e+06	2.59567e+06	2.55023e+06	3.89756e+06	3.94403e+06	3.74826e+06	3.79001e+06	2.26945e+06	3.53564e+06	4.13891e+06	4.95468e+06	4.19856e+06	4.19623e+06	2.76164e+06	2.9679e+06	4.17922e+06	3.35894e+06	3.43203e+06	3.03582e+06	2.83658e+06	3.29588e+06	3.3371e+06	3.90882e+06	3.69626e+06	3.71418e+06	2.91349e+06	1.03397e+06	1.02147e+06	1.06308e+06	464476	2.59534e+06	2.43146e+06	2.43969e+06	2.48747e+06	3.0289e+06	2.71269e+06	1.32452e+06	0
S	44	1.49471e+06	642529	989645	1.26628e+06	1.74636e+06	1.88596e+06	1.80041e+06	1.75497e+06	3.1023e+06	3.14877e+06	2.953e+06	2.99475e+06	1.47419e+06	2.74038e+06	3.34365e+06	4.15942e+06	3.4033e+06	3.40097e+06	1.96638e+06	2.17264e+06	3.38396e+06	2.56368e+06	2.63677e+06	2.24056e+06	2.04132e+06	2.50062e+06	2.54184e+06	3.11356e+06	2.901e+06	2.91892e+06	2.11823e+06	352520	339961	403358	369110	1.80008e+06	1.63621e+06	1.64443e+06	1.69221e+06	2.23364e+06	1.91743e+06	529262	824111	0
KA	45	850738	611638	520096	326290	724283	864256	778706	732991	2.41542e+06	2.46188e+06	2.17942e+06	2.22117e+06	436729	1.9668e+06	2.65676e+06	3.47253e+06	2.62972e+06	2.62739e+06	943876	1.16943e+06	2.61038e+06	1.7901e+06	1.86319e+06	1.32471e+06	1.01962e+06	1.72704e+06	1.76826e+06	2.33998e+06	2.12742e+06	2.23564e+06	1.43502e+06	1.16952e+06	1.15429e+06	1.24234e+06	1.46209e+06	778455	694227	822240	870012	1.52647e+06	1.21542e+06	610226	1.91709e+06	1.12183e+06	0
SM	46	1.15594e+06	371501	650878	927514	1.40759e+06	1.54719e+06	1.46164e+06	1.4162e+06	2.76354e+06	2.81e+06	2.61424e+06	2.65598e+06	1.13543e+06	2.40161e+06	3.00488e+06	3.82065e+06	3.06453e+06	3.0622e+06	1.62762e+06	1.83387e+06	3.04519e+06	2.22491e+06	2.298e+06	1.90179e+06	1.70255e+06	2.16185e+06	2.20307e+06	2.77479e+06	2.56223e+06	2.58016e+06	1.77946e+06	397630	382400	470456	690200	1.46131e+06	1.29744e+06	1.30567e+06	1.35344e+06	1.89488e+06	1.57866e+06	190495	1.1452e+06	349942	783061	0
TM	47	250622	1.10521e+06	734352	719215	620641	627819	554319	588271	1.41501e+06	1.46148e+06	1.30008e+06	1.34182e+06	933788	1.08714e+06	1.65636e+06	2.47213e+06	1.75038e+06	1.74804e+06	744891	551209	1.73104e+06	915760	983848	604893	611544	852698	893922	1.46064e+06	1.24808e+06	1.23163e+06	430796	1.76783e+06	1.7526e+06	1.84065e+06	2.0604e+06	488551	407609	274961	268881	546352	258938	1.20854e+06	2.5154e+06	1.72014e+06	1.04248e+06	1.38137e+06	0
KR	48	2.3533e+06	3.20183e+06	2.83405e+06	2.71793e+06	2.42514e+06	2.36058e+06	2.33712e+06	2.39277e+06	1.18846e+06	1.0018e+06	1.71446e+06	1.76397e+06	2.8978e+06	1.0743e+06	965568	1.78757e+06	2.20357e+06	2.20123e+06	2.38552e+06	1.95846e+06	2.18422e+06	1.45945e+06	1.43937e+06	1.82853e+06	2.13419e+06	1.52584e+06	1.56653e+06	1.91484e+06	1.70272e+06	1.41283e+06	1.75605e+06	3.86227e+06	3.84704e+06	3.9351e+06	4.15484e+06	2.29177e+06	2.39735e+06	2.23561e+06	2.19629e+06	1.66342e+06	1.92857e+06	3.30298e+06	4.60984e+06	3.81458e+06	3.041e+06	3.47582e+06	2.13553e+06	0

## Sheet: 2-Nautical distance (log scale)
Title: A multi-faceted approach to analyse the effects of environmental variables on geographic range and genetic structure of a perennial psammophilous geophyte: the case of the sea daffodil Pancratium maritimum L. in the Mediterranean basin.
Authors: O. De Castro, A. Di Maio, M. Di Febbraro, G. Imparato, M. Innangi, E. Vela, B. Menale
S1 file. Sheet 2: Pairwise geographic (nautical) distance (log scale).
Code	Pop.	1	2	3	4	5	6	7	8	9	10	11	12	13	14	15	16	17	18	19	20	21	22	23	24	25	26	27	28	29	30	31	32	33	34	35	36	37	38	39	40	41	42	43	44	45	46	47	48
AE	1	0
AG	2	5.944050563	0
AL	3	5.705410653	5.57167013	0
BE	4	5.720417649	5.819727968	5.614379633	0
CJ	5	5.758619468	6.05837856	5.895635866	5.686493939	0
CO	6	5.823734771	6.107761122	5.964999877	5.794921796	5.3257634	0
CC	7	5.771897266	6.077758724	5.922736653	5.73084115	5.100960052	4.932224785	0
CS	8	5.742729745	6.061334106	5.899560126	5.693432587	4.567947319	5.253702187	4.972206273	0
AT	9	6.212929493	6.395741708	6.325621652	6.320635033	6.255165646	6.239298928	6.23338676	6.247282448	0
F	10	6.225116056	6.403779769	6.335052971	6.330173264	6.266236167	6.250775988	6.24501904	6.258553144	5.405119637	0
CA	11	6.174518208	6.369261817	6.295010524	6.268660537	6.194113628	6.175800855	6.168950504	6.185028026	6.071393608	6.075795666	0
IV	12	6.186481637	6.376940075	6.304105538	6.278318178	6.205556153	6.187729483	6.18106616	6.19670923	6.086683397	6.093488148	4.888043849	0
M	13	5.925291682	5.984079143	5.879402997	5.573220596	5.691373144	5.756330004	5.782698771	5.721052156	6.356451054	6.365241822	6.308825349	6.317638475	0
GA	14	6.107871074	6.327894248	6.24547412	6.215829462	6.130632824	6.109366096	6.101372958	6.120099741	5.736048968	5.740774544	5.815342294	5.84705023	6.260928704	0
H	15	6.272799904	6.435959215	6.372518097	6.368043785	6.309821113	6.295861169	6.290675292	6.302877613	5.603547667	5.48674981	6.133733148	6.149254999	6.400289861	5.857602982	0
K	16	6.429736041	6.549553769	6.501556161	6.498236362	6.455859423	6.445931957	6.44226765	6.450910105	6.028822502	6.008727566	6.338976194	6.348717224	6.522357117	6.188211217	5.91500835	0
VV	17	6.288891765	6.445689226	6.384312035	6.362981984	6.304028261	6.289877776	6.284619521	6.296990764	6.214331475	6.225254481	5.713574196	5.643734204	6.395592248	6.057951948	6.267104763	6.426790394	0
VN	18	6.28837002	6.445325662	6.383893254	6.362542112	6.303524397	6.289357215	6.284092615	6.296478664	6.213711938	6.224650342	5.711608585	5.64142475	6.395184209	6.057063604	6.266556159	6.426410652	3.665646111	0
CP	19	5.907549313	6.136083472	6.00649785	5.851176421	5.424345719	5.203837182	5.385929976	5.477600174	6.245497907	6.256814411	6.182967782	6.194703788	5.771780194	6.117706352	6.301307887	6.449794361	6.295399576	6.294885596	0
I	20	5.859051001	6.193426215	6.077396709	5.967762211	5.720129676	5.662952122	5.640316851	5.692488924	6.124790848	6.139671713	6.040158678	6.056379579	5.99888311	5.946576123	6.197065243	6.378395708	6.189540143	6.188884184	5.685874442	0
ER	21	6.28455104	6.44266854	6.380830964	6.359324936	6.299836937	6.285546944	6.280235667	6.292730632	6.209172888	6.220224766	5.697017902	5.62422363	6.392200779	6.050538247	6.262539547	6.423634867	4.721600746	4.741023833	6.29112373	6.184076602	0
N	22	6.043461742	6.29024036	6.199521223	6.166438783	6.069754308	6.045195298	6.035915699	6.057613874	5.942117805	5.964581573	5.641086182	5.680654604	6.216667083	5.600576943	6.043597742	6.285017173	5.94836775	5.9472241	6.05484894	5.849760381	5.938802606	0
Z	23	6.071272205	6.306213778	6.219122778	6.187554696	6.095979373	6.072898431	6.064198066	6.084559787	5.94028497	5.961702284	5.500234283	5.553950442	6.235526084	5.57813069	6.035637573	6.280469379	5.884529736	5.883204718	6.081961688	5.892454408	5.873430488	5.08413472	0
CT	24	5.89754823	6.21192169	6.101402572	6.034923373	5.83266343	5.789216506	5.772404019	5.811488925	6.080248765	6.096706762	5.985405279	6.003760272	6.061719821	5.877559115	6.159655383	6.354120324	6.151446902	6.150730758	5.806468964	5.191201911	6.145479036	5.761649143	5.813394423	0
A	25	5.830108487	6.157452349	6.032591001	5.891527679	5.564761516	5.379751137	5.394086773	5.524669031	6.178575686	6.1917492	6.104693629	6.118710416	5.890405148	6.025296962	6.243024513	6.409208253	6.236260986	6.235671976	5.42273467	5.352306562	6.231357852	5.94609909	5.980627128	5.580174362	0
P	26	6.017947362	6.275970255	6.181867855	6.147356989	6.045780928	6.019785592	6.009940481	6.032941208	5.973765773	5.994688184	5.724677602	5.75757337	6.199710608	5.667480051	6.068924606	6.299723794	5.991575633	5.990540417	6.030014102	5.809218402	5.982925401	5.103749261	5.330937215	5.711442107	5.913930045	0
T	27	6.03479499	6.285351657	6.193488916	6.159925412	6.061601491	6.036563416	6.027095489	6.049227689	5.99220861	6.012280917	5.74310367	5.774681416	6.210869857	5.703903559	6.083744505	6.308495495	6.001638898	6.000627421	6.04640867	5.836145265	5.993188741	5.175533088	5.375205872	5.744911875	5.935226885	4.615424119	0
PS	28	6.218833557	6.398080082	6.32899683	6.304686884	6.236566353	6.219991945	6.213809093	6.228334922	6.129795067	6.143345829	5.417408749	5.306551447	6.341786933	5.931469951	6.193399183	6.377121946	5.534291808	5.528451159	6.226470631	6.099486477	5.559101796	5.776822992	5.678328246	6.052121026	6.156295837	5.839509031	5.853723165	0
G	29	6.159138142	6.359502537	6.283407068	6.256320861	6.179423698	6.160466955	6.153368392	6.170022114	6.055288525	6.071494065	5.147986622	5.134970576	6.297589929	5.807474327	6.12997111	6.33663482	5.703565124	5.701522605	6.167889261	6.019064889	5.699819866	5.586144201	5.421981863	5.961397477	6.086574236	5.679870981	5.700253314	5.328813395	0
L	30	6.16118976	6.362481666	6.286262103	6.281617224	6.210224426	6.192592273	6.186003708	6.20147305	5.634910553	5.753943094	6.095439446	6.109919259	6.321249275	5.786513514	5.913758939	6.115963461	6.229926834	6.229329164	6.199489536	6.062946795	6.22495125	5.95916966	5.969148613	6.011166211	6.124405336	5.954240947	5.973691618	6.148669819	6.077606389	0
O	31	5.812053742	6.177047216	6.05401686	6.046085552	5.93193403	5.934544229	5.896532127	5.915170983	5.996182355	6.016486328	5.975735429	5.994494892	6.122428935	5.864827671	6.10442284	6.311868643	6.144872821	6.144145745	5.988745626	5.795911558	6.138813292	5.752203477	5.798946394	5.694709863	5.868764873	5.700824582	5.735090849	6.043841389	5.951171506	5.905399867	0
MB	32	6.18819662	5.836351984	6.01591805	6.118585066	6.253834024	6.286376875	6.266724524	6.255912188	6.498309461	6.504668993	6.477221241	6.48322115	6.182381094	6.445302741	6.530370827	6.623983315	6.537943622	6.537649659	6.304074814	6.346416942	6.535502656	6.416867937	6.42885667	6.359502614	6.319939586	6.406251433	6.413220849	6.499858783	6.469628851	6.472260492	6.335642398	0
MA	33	6.183887116	5.826602433	6.009494714	6.113521984	6.250131594	6.282942798	6.263130822	6.252227508	6.496204648	6.50259485	6.475011435	6.481041739	6.178013201	6.442923946	6.52841614	6.622408335	6.536022799	6.535727533	6.300778388	6.343427792	6.533570982	6.41432771	6.426385805	6.356602484	6.316761839	6.403648156	6.410659137	6.497761484	6.467379972	6.470025234	6.332577896	4.183314522	0
Q	34	6.208232892	5.880167342	6.045385012	6.142012187	6.271114952	6.302432992	6.283509706	6.273112234	6.508235778	6.514452627	6.487635572	6.49349427	6.202681255	6.456501147	6.539598188	6.631436722	6.547013134	6.546725249	6.319501031	6.360433016	6.544622754	6.428813749	6.440481541	6.373109119	6.334821824	6.418488737	6.425266016	6.509750151	6.480224625	6.482793024	6.350004791	4.931473191	4.981035664	0
J	35	6.263628785	5.992459366	6.12382006	6.205891401	6.319443052	6.347567341	6.330549037	6.32123043	6.53688186	6.542704525	6.517626203	6.523096427	6.258745731	6.488640196	6.566308621	6.653181174	6.573284799	6.573013818	6.36298016	6.400174799	6.571035097	6.462987308	6.473783063	6.411757063	6.376864472	6.453452246	6.459709053	6.538299725	6.510713712	6.513108464	6.390668546	5.762655425	5.753178502	5.783958344	0
B	36	5.721566062	6.077543431	5.922313607	5.730366023	5.128326399	5.146034581	4.8192858	5.008630169	6.221724801	6.233669355	6.155393913	6.167888251	5.788537396	6.08549174	6.280471611	6.435095425	6.274270843	6.273731222	5.47363311	5.593115827	6.269780725	6.01739523	6.046868884	5.738091169	5.416487156	5.990252245	6.008186645	6.201601765	6.139308469	6.172977029	5.859006028	6.266646819	6.263052472	6.283434947	6.330481953	0
SA	37	5.549213146	6.010970452	5.821525382	5.570522809	5.368982863	5.527928989	5.400853144	5.328923113	6.248408195	6.259650088	6.186327024	6.197973805	5.764935244	6.121607849	6.303868247	6.451614837	6.297994902	6.297483986	5.694409615	5.807343214	6.293744657	6.059354886	6.086196257	5.889141743	5.692487439	6.034783776	6.051002577	6.229510803	6.17136671	6.201940225	5.89838005	6.226314399	6.222368664	6.244702186	6.295888749	5.399229197	0
SR	38	5.418655071	6.014049271	5.824043814	5.698249182	5.612847466	5.628522667	5.545703128	5.585618054	6.206832829	6.219188194	6.137994727	6.150992222	5.853010484	6.064981279	6.267492223	6.42604489	6.26110195	6.260545706	5.753573812	5.722802685	6.256472856	5.993304683	6.024400642	5.775336382	5.638472396	5.964561171	5.983564927	6.185990695	6.121238921	6.155635401	5.799593683	6.228431619	6.22450516	6.24673184	6.297693213	5.45550655	5.251859357	0
D	39	5.457415172	6.033685297	5.854091004	5.737941931	5.570694475	5.579498719	5.485636446	5.531171502	6.196095799	6.208755967	6.125386509	6.138761035	5.881180448	6.050024601	6.258169986	6.419595249	6.251640014	6.25107151	5.717344121	5.681738097	6.246908402	5.975608778	6.007950949	5.739116683	5.590622332	5.945627678	5.965459197	6.174718913	6.108127191	6.143652528	5.771898844	6.240522744	6.236704568	6.258330658	6.308022957	5.380309816	5.354805307	4.679173578	0
FS	40	5.883165195	6.209170947	6.096164473	6.080409516	5.959328804	5.927392472	5.915180318	5.943609269	5.99455397	6.014520618	5.904089077	5.926129179	6.140906582	5.770274361	6.089508879	6.310618319	6.097653281	6.096842616	5.940010901	5.647309255	6.090892322	5.61544386	5.686287716	5.496927658	5.792146991	5.543393636	5.59182248	5.983356211	5.874968573	5.907439204	5.287820717	6.358188418	6.355279469	6.371835518	6.410592049	5.890553094	5.945871544	5.857978057	5.83362802	0
E	41	5.653566488	6.114956089	5.969806547	5.950535309	5.803003639	5.806512403	5.754661816	5.780292715	6.082085923	6.098477131	6.038668024	6.054943664	6.043774601	5.944569076	6.161187297	6.355099917	6.188483864	6.187826306	5.877842336	5.641812991	6.183006934	5.8516164	5.890358445	5.637691774	5.715672802	5.811255602	5.838060261	6.098186446	6.017499912	6.010584441	5.359365617	6.293388141	6.290009274	6.30919175	6.353663618	5.701722725	5.75722157	5.613595258	5.570336578	5.530702055	0
R	42	5.992601557	5.307585044	5.679464959	5.877762258	6.09158185	6.138099156	6.110187595	6.094598067	6.413417497	6.42113781	6.387639101	6.395001912	5.983442494	6.348066064	6.452100334	6.56203278	6.461153163	6.460802321	6.162797716	6.220379348	6.458238497	6.312193717	6.32739337	6.237783849	6.184610712	6.298638125	6.307547287	6.415300568	6.378288558	6.381533895	6.205915893	5.76113823	5.749520301	5.812763649	5.939279927	6.110076165	6.050999157	6.054165486	6.072104235	6.236043678	6.147931546	0
W	43	6.359829966	6.157695037	6.251615101	6.314192011	6.40511065	6.42833211	6.414249195	6.406578591	6.590793299	6.595940237	6.573830065	6.578639921	6.355921522	6.548467589	6.616885812	6.695015345	6.623100539	6.622858932	6.441167614	6.472449166	6.621095203	6.526202178	6.535551161	6.482275704	6.452794705	6.517971059	6.523369447	6.592045882	6.567762573	6.569863247	6.464413868	6.014508291	6.009227214	6.026565278	5.666963347	6.414193871	6.385868016	6.387335379	6.395757177	6.481285499	6.433399861	6.122059304	0
S	44	6.174557221	5.807892504	5.995479449	6.102530165	6.242133833	6.275532007	6.255371022	6.244268607	6.491684416	6.498140981	6.470263908	6.476360032	6.168554867	6.437810217	6.524220607	6.619032465	6.531900457	6.531602374	6.293668233	6.336987649	6.52942519	6.408863736	6.421072369	6.350356164	6.309910641	6.398047272	6.405148516	6.493257511	6.462547814	6.465222582	6.325973588	5.547183255	5.531429411	5.605691028	5.567155328	6.255291259	6.213837721	6.216016493	6.228453279	6.349013954	6.282719098	5.72367108	5.915985857	0
KA	45	5.929796069	5.786494458	5.716083717	5.513604156	5.859908086	5.936642227	5.891373553	5.865098772	6.3829931	6.391267638	6.338341325	6.346580841	5.640212245	6.293759146	6.424352719	6.540646133	6.419909607	6.419523797	5.974915035	6.067973745	6.4167035	6.252876897	6.270257043	6.122119662	6.008436463	6.237301484	6.247546278	6.369212291	6.327853117	6.349401596	6.156857905	6.068006061	6.062313496	6.094241034	6.164973022	5.891233735	5.841501438	5.914998546	5.9395252	6.183687626	6.084726112	5.785490609	6.282642057	6.049926311	0
SM	46	6.062936642	5.569960455	5.813499364	5.9673204	6.148477055	6.189543813	6.164840714	6.151124044	6.441465295	6.448706773	6.417344751	6.424224619	6.05515937	6.380502305	6.477827285	6.582137215	6.486364497	6.48603345	6.211551997	6.263369023	6.483614735	6.347312869	6.361350658	6.279162671	6.231100006	6.334825589	6.343029168	6.443230836	6.408618653	6.411645838	6.250289434	5.59947874	5.582517993	5.672518583	5.838975122	6.164742461	6.113086494	6.11583236	6.131438627	6.277580935	6.198288817	5.279883743	6.05888208	5.54399608	5.893795437	0
TM	47	5.399019964	6.043446038	5.865904322	5.856858902	5.792840461	5.797834514	5.74375979	5.76957714	6.150760366	6.164792475	6.113970222	6.127695415	5.970248057	6.036283505	6.219153887	6.39307049	6.243132107	6.242552349	5.872092765	5.741316529	6.238306366	5.961781587	5.99292802	5.7816784	5.786427943	5.930795158	5.951299668	6.164542965	6.096241682	6.090480598	5.634271891	6.247439928	6.243682346	6.264972059	6.313951184	5.688909895	5.610243567	5.439271207	5.429560704	5.737472798	5.413196234	6.082260246	6.400607056	6.235563808	6.018068055	6.140310861	0
KR	48	6.371678125	6.505398161	6.452407828	6.434238977	6.384736498	6.373018516	6.368680997	6.378900561	6.074983526	6.000781286	6.234127281	6.246490657	6.462069098	6.031125522	5.984782801	6.252262991	6.343126075	6.342665614	6.377583291	6.291914805	6.339297189	6.164189389	6.158172645	6.262103127	6.329232383	6.183509903	6.194937753	6.282132021	6.231144372	6.150088874	6.244537353	6.586842891	6.585127016	6.594955577	6.618554612	6.360171435	6.379732267	6.349395432	6.341689746	6.221002981	6.285235513	6.518906268	6.663686289	6.581447262	6.483016924	6.541056943	6.329505767	0

## Sheet: 3-Fst_ENA
Title: A multi-faceted approach to analyse the effects of environmental variables on geographic range and genetic structure of a perennial psammophilous geophyte: the case of the sea daffodil Pancratium maritimum L. in the Mediterranean basin.
Authors: O. De Castro, A. Di Maio, M. Di Febbraro, G. Imparato, M. Innangi, E. Vela, B. Menale
S1 file. Sheet 3: Estimating Fst of Weir (1996) for each pair of populations using the ENA correction described in Chapuis and Estoup (2007)
Code	Pop	1	2	3	4	5	6	7	8	9	10	11	12	13	14	15	16	17	18	19	20	21	22	23	24	25	26	27	28	29	30	31	32	33	34	35	36	37	38	39	40	41	42	43	44	45	46	47	48
AE	1	0.000000
AG	2	0.106360	0.000000
AL	3	0.180687	0.143907	0.000000
BE	4	0.223690	0.215986	0.211473	0.000000
CJ	5	0.117217	0.216784	0.141121	0.233568	0.000000
CO	6	0.263228	0.308810	0.106195	0.261532	0.144470	0.000000
CC	7	0.085346	0.049587	0.046361	0.165316	0.115465	0.176112	0.000000
CS	8	0.073716	0.124481	0.107999	0.190182	0.072725	0.153792	0.059861	0.000000
AT	9	0.293719	0.332017	0.350071	0.362203	0.287356	0.407339	0.255891	0.302007	0.000000
F	10	0.220442	0.245001	0.223664	0.282361	0.196562	0.298502	0.155602	0.198337	0.140654	0.000000
CA	11	0.125358	0.174463	0.107214	0.208473	0.074022	0.136869	0.088297	0.071511	0.278154	0.184883	0.000000
IV	12	0.181547	0.219660	0.163090	0.288052	0.181021	0.265185	0.114543	0.169521	0.319664	0.207236	0.119069	0.000000
M	13	0.250628	0.250912	0.143927	0.166833	0.182633	0.088156	0.155251	0.161983	0.346611	0.267503	0.166112	0.296882	0.000000
GA	14	0.277902	0.273913	0.220531	0.302511	0.235840	0.301730	0.169931	0.235185	0.291065	0.110174	0.215357	0.219357	0.286342	0.000000
H	15	0.282662	0.281445	0.352299	0.361970	0.347587	0.461205	0.259720	0.301865	0.410097	0.278400	0.301523	0.359829	0.410721	0.354435	0.000000
K	16	0.193203	0.214572	0.291339	0.312058	0.255919	0.377340	0.190603	0.194149	0.263541	0.162902	0.218853	0.264917	0.324617	0.234188	0.261233	0.000000
VV	17	0.218248	0.308219	0.213660	0.270091	0.163020	0.183772	0.196925	0.171924	0.321192	0.210521	0.142246	0.232729	0.168021	0.275023	0.380982	0.273947	0.000000
VN	18	0.146138	0.240061	0.176864	0.232280	0.136020	0.176669	0.154554	0.138303	0.369167	0.265687	0.138204	0.202114	0.205200	0.321026	0.393562	0.291823	0.222327	0.000000
CP	19	0.176298	0.179086	0.068022	0.242948	0.159334	0.162065	0.088909	0.118250	0.377817	0.236776	0.136711	0.190841	0.206599	0.237719	0.342900	0.274001	0.215430	0.211148	0.000000
I	20	0.176718	0.142319	0.223573	0.262918	0.241042	0.337677	0.126448	0.177199	0.266164	0.159454	0.193333	0.228372	0.268117	0.186617	0.217481	0.081095	0.261248	0.259693	0.251470	0.000000
ER	21	0.123375	0.074117	0.201377	0.203235	0.246202	0.342406	0.088809	0.176738	0.370689	0.281573	0.226358	0.279890	0.287913	0.325843	0.326259	0.269641	0.370441	0.256933	0.196486	0.202760	0.000000
N	22	0.180477	0.187717	0.196008	0.123245	0.213608	0.275394	0.148996	0.176007	0.317137	0.221020	0.167298	0.191978	0.227682	0.241049	0.295559	0.215249	0.221659	0.177669	0.194253	0.202895	0.177090	0.000000
Z	23	0.252352	0.284366	0.147663	0.310997	0.169543	0.181168	0.149893	0.183558	0.327300	0.163637	0.140020	0.184487	0.239110	0.103051	0.381504	0.257518	0.245892	0.225272	0.172824	0.216971	0.329625	0.208288	0.000000
CT	24	0.186595	0.219486	0.201735	0.076353	0.174354	0.223022	0.156772	0.159195	0.309473	0.259111	0.157256	0.263190	0.147862	0.317869	0.373045	0.290448	0.211009	0.180301	0.250083	0.256874	0.217206	0.121931	0.294608	0.000000
A	25	0.280998	0.334445	0.239315	0.280383	0.220392	0.226045	0.229159	0.238545	0.320360	0.178314	0.237396	0.260383	0.232135	0.179841	0.428930	0.319765	0.240627	0.216841	0.257641	0.293886	0.313985	0.241478	0.180011	0.259862	0.000000
P	26	0.217292	0.239783	0.144299	0.254891	0.147723	0.178509	0.125276	0.151501	0.260692	0.096000	0.138746	0.159653	0.193131	0.058858	0.330711	0.204446	0.176664	0.195444	0.164846	0.178613	0.270542	0.174490	0.049248	0.236072	0.116303	0.000000
T	27	0.207343	0.228040	0.115321	0.239594	0.155261	0.153413	0.113949	0.150488	0.308004	0.160165	0.127291	0.154851	0.173765	0.096236	0.318491	0.240541	0.157813	0.207606	0.124784	0.192862	0.236362	0.143332	0.069179	0.225625	0.146388	0.049980	0.000000
PS	28	0.215018	0.222122	0.072090	0.218993	0.174324	0.089959	0.115191	0.140120	0.374907	0.227706	0.130380	0.179972	0.127292	0.216770	0.355727	0.273923	0.169355	0.163572	0.057929	0.240629	0.232936	0.178756	0.127285	0.234852	0.199961	0.128038	0.086263	0.000000
G	29	0.277160	0.299876	0.130512	0.290422	0.181599	0.126924	0.164268	0.192881	0.355236	0.202422	0.153403	0.209123	0.177426	0.136048	0.391427	0.303395	0.199965	0.218279	0.159540	0.251272	0.329908	0.210989	0.025074	0.273025	0.169101	0.062876	0.029584	0.091164	0.000000
L	30	0.191641	0.274692	0.174833	0.292162	0.110826	0.170591	0.156418	0.161472	0.245247	0.146983	0.117079	0.179853	0.199398	0.195101	0.384830	0.264336	0.176924	0.194565	0.213062	0.259168	0.303751	0.250168	0.148177	0.232893	0.170942	0.110158	0.153108	0.183471	0.173094	0.000000
O	31	0.163234	0.200522	0.116243	0.194566	0.134307	0.118242	0.112192	0.136691	0.264888	0.208648	0.129775	0.204574	0.081484	0.241130	0.355486	0.264470	0.179324	0.143477	0.166038	0.242730	0.199129	0.193591	0.178323	0.145760	0.193586	0.149284	0.148628	0.133496	0.174480	0.110205	0.000000
MB	32	0.198764	0.301364	0.186794	0.339602	0.168367	0.232064	0.176908	0.208058	0.299029	0.200368	0.198607	0.271645	0.281548	0.221863	0.449158	0.322588	0.312486	0.236374	0.217955	0.302500	0.335111	0.293062	0.181705	0.296241	0.208234	0.163852	0.195209	0.232247	0.203502	0.139521	0.121793	0.000000
MA	33	0.211018	0.258148	0.189514	0.393330	0.230094	0.315869	0.187044	0.214130	0.420256	0.288859	0.208552	0.255505	0.383520	0.318763	0.436251	0.327981	0.311664	0.232960	0.201045	0.310153	0.369179	0.284826	0.276206	0.363859	0.361963	0.243552	0.243626	0.243553	0.290309	0.253583	0.254728	0.255593	0.000000
Q	34	0.220878	0.333141	0.181416	0.346095	0.164714	0.244811	0.206083	0.220777	0.386007	0.293375	0.205532	0.274945	0.312100	0.285297	0.454571	0.347282	0.307118	0.266929	0.230500	0.328057	0.356223	0.269405	0.214693	0.299227	0.290151	0.209352	0.190046	0.252614	0.209724	0.197960	0.206202	0.186609	0.311145	0.000000
J	35	0.236197	0.283921	0.187564	0.339963	0.215120	0.290515	0.166445	0.234838	0.339551	0.235054	0.224253	0.266519	0.316400	0.208492	0.425619	0.290319	0.357178	0.302294	0.202464	0.262443	0.308686	0.283541	0.178932	0.325410	0.306802	0.181663	0.189042	0.238865	0.199209	0.233665	0.186226	0.102427	0.298483	0.177307	0.000000
B	36	0.156328	0.175951	0.102315	0.179061	0.142749	0.165282	0.091867	0.129899	0.260830	0.173559	0.147499	0.173117	0.134193	0.180125	0.326606	0.241232	0.192058	0.163745	0.149525	0.209251	0.156465	0.178643	0.173384	0.167745	0.153621	0.122597	0.122320	0.133558	0.161859	0.143192	0.069241	0.117553	0.226854	0.161358	0.116579	0.000000
SA	37	0.179909	0.302287	0.256113	0.346778	0.138080	0.288181	0.202611	0.164553	0.302335	0.199523	0.196421	0.252590	0.325267	0.270557	0.408899	0.290014	0.265486	0.266069	0.249183	0.303853	0.322016	0.298116	0.255028	0.294636	0.245054	0.198497	0.242340	0.279475	0.281375	0.149784	0.228354	0.188070	0.287264	0.229553	0.262781	0.188487	0.000000
SR	38	0.187298	0.170785	0.155337	0.129498	0.189957	0.175387	0.118211	0.148681	0.320056	0.255246	0.175286	0.274815	0.037949	0.281900	0.358516	0.269963	0.219062	0.177002	0.197611	0.212664	0.167205	0.200915	0.260365	0.129822	0.237152	0.212573	0.204108	0.152324	0.233413	0.219473	0.074526	0.261935	0.367955	0.302699	0.272396	0.104888	0.304707	0.000000
D	39	0.268266	0.243787	0.330535	0.358010	0.333318	0.433286	0.232637	0.288605	0.416438	0.342038	0.302857	0.385764	0.373419	0.382599	0.281752	0.286980	0.434027	0.389863	0.342258	0.191087	0.304961	0.321007	0.394021	0.348984	0.445615	0.349276	0.345697	0.363065	0.402197	0.380196	0.306503	0.415701	0.447408	0.446480	0.393854	0.308011	0.412061	0.311314	0.000000
FS	40	0.205439	0.222633	0.182302	0.257166	0.212258	0.285062	0.122940	0.205051	0.271883	0.192684	0.192008	0.174581	0.247155	0.180972	0.350581	0.251720	0.259295	0.261536	0.223270	0.224400	0.226237	0.207354	0.220774	0.247187	0.242182	0.159194	0.150720	0.217617	0.221429	0.180225	0.152632	0.214504	0.291365	0.214432	0.171661	0.045506	0.249295	0.212983	0.351283	0.000000
E	41	0.174773	0.232374	0.205747	0.075513	0.179329	0.230115	0.169727	0.158419	0.326633	0.270368	0.151213	0.251893	0.173822	0.304533	0.373128	0.287216	0.218858	0.150033	0.256638	0.257960	0.256815	0.124883	0.277479	0.054230	0.267133	0.244292	0.228811	0.223299	0.270492	0.228979	0.155509	0.271925	0.313019	0.299901	0.317888	0.179910	0.298875	0.158645	0.361231	0.252286	0.000000
R	42	0.159181	0.151569	0.216677	0.277798	0.224000	0.335060	0.128275	0.175765	0.261379	0.167031	0.189317	0.234721	0.281725	0.209707	0.246459	0.155954	0.277491	0.256097	0.263624	0.084614	0.225787	0.223489	0.242353	0.255474	0.285787	0.196608	0.203386	0.267494	0.272122	0.235397	0.230004	0.270484	0.273533	0.313707	0.277170	0.201316	0.282848	0.245085	0.239128	0.221879	0.244367	0.000000
W	43	0.266130	0.388541	0.358134	0.483046	0.286978	0.447276	0.302494	0.305726	0.449249	0.338326	0.329811	0.385251	0.488654	0.351811	0.530087	0.375240	0.448598	0.451484	0.346079	0.379296	0.479390	0.399998	0.363394	0.447162	0.443574	0.313484	0.353501	0.407131	0.392450	0.354921	0.385205	0.308895	0.381192	0.293781	0.260698	0.297347	0.250473	0.459029	0.513151	0.341078	0.449730	0.370349	0.000000
S	44	0.228453	0.267476	0.207681	0.209531	0.167972	0.222458	0.175371	0.192040	0.222417	0.138955	0.156176	0.220833	0.174409	0.106805	0.356373	0.235421	0.199175	0.214956	0.245454	0.200472	0.277951	0.202554	0.140160	0.196663	0.110321	0.096578	0.118491	0.201971	0.141584	0.112968	0.133441	0.166686	0.329589	0.255354	0.229845	0.118919	0.232610	0.167757	0.372032	0.157405	0.169509	0.202552	0.420215	0.000000
KA	45	0.200086	0.135970	0.147993	0.263720	0.210027	0.309050	0.078826	0.184694	0.264654	0.119000	0.201007	0.249564	0.260732	0.133444	0.341233	0.196691	0.333937	0.307155	0.161814	0.150930	0.191975	0.230244	0.191481	0.274661	0.253296	0.125556	0.177971	0.187918	0.221015	0.205501	0.171307	0.194577	0.310516	0.316680	0.138915	0.103744	0.240749	0.191380	0.318925	0.175888	0.299687	0.185291	0.352347	0.191709	0.000000
SM	46	0.218001	0.258094	0.149927	0.271572	0.129117	0.169381	0.136660	0.162377	0.221202	0.149630	0.120258	0.212113	0.162473	0.161778	0.393411	0.260817	0.219307	0.222107	0.205918	0.242012	0.303628	0.239707	0.120589	0.216796	0.187793	0.099979	0.136997	0.181913	0.141690	0.062709	0.063836	0.084090	0.273743	0.195505	0.151901	0.092336	0.177720	0.174656	0.354532	0.153189	0.213192	0.226448	0.352751	0.070163	0.159521	0.000000
TM	47	0.118025	0.191355	0.142861	0.258897	0.085967	0.205299	0.094934	0.093539	0.200792	0.116444	0.112955	0.176219	0.217461	0.161062	0.323252	0.218197	0.203534	0.190114	0.175671	0.200286	0.228861	0.213204	0.143091	0.208733	0.187663	0.105516	0.134265	0.195168	0.172931	0.096279	0.121113	0.098559	0.206231	0.170744	0.162430	0.113387	0.075320	0.209231	0.310374	0.169999	0.212071	0.159178	0.228491	0.137871	0.125223	0.073651	0.000000
KR	48	0.202755	0.199282	0.179192	0.262614	0.199832	0.242479	0.123550	0.150494	0.366927	0.209590	0.154447	0.257838	0.243960	0.223514	0.281240	0.205164	0.276076	0.276169	0.187016	0.154238	0.232089	0.185586	0.178904	0.258482	0.296131	0.151180	0.127812	0.140279	0.186251	0.238599	0.200913	0.339969	0.348717	0.354718	0.314286	0.206652	0.315776	0.226883	0.341647	0.270963	0.266772	0.212159	0.465433	0.252089	0.227469	0.245622	0.206430	0.000000

## Sheet: 4-Fst
Title: A multi-faceted approach to analyse the effects of environmental variables on geographic range and genetic structure of a perennial psammophilous geophyte: the case of the sea daffodil Pancratium maritimum L. in the Mediterranean basin.
Authors: O. De Castro, A. Di Maio, M. Di Febbraro, G. Imparato, M. Innangi, E. Vela, B. Menale
S1 file. Sheet 4: Estimating Fst of Weir (1996) for each pair of populations without using the ENA correction described in Chapuis and Estoup (2007)
Code	Pop.	1	2	3	4	5	6	7	8	9	10	11	12	13	14	15	16	17	18	19	20	21	22	23	24	25	26	27	28	29	30	31	32	33	34	35	36	37	38	39	40	41	42	43	44	45	46	47	48
AE	1	0.000000
AG	2	0.131929	0.000000
AL	3	0.199900	0.168703	0.000000
BE	4	0.224322	0.267195	0.214947	0.000000
CJ	5	0.123819	0.258940	0.173169	0.234022	0.000000
CO	6	0.255725	0.327916	0.108278	0.255826	0.139912	0.000000
CC	7	0.085110	0.069410	0.054133	0.169197	0.128303	0.168797	0.000000
CS	8	0.087420	0.170387	0.134829	0.217255	0.083244	0.137990	0.078339	0.000000
AT	9	0.292958	0.355475	0.361393	0.365576	0.294786	0.406093	0.255258	0.326145	0.000000
F	10	0.226515	0.272145	0.239269	0.283548	0.213871	0.291234	0.162347	0.226190	0.139975	0.000000
CA	11	0.139236	0.203923	0.129430	0.214279	0.093992	0.127108	0.096435	0.093107	0.287133	0.193909	0.000000
IV	12	0.175473	0.234977	0.172827	0.283466	0.180816	0.247309	0.114381	0.171565	0.319154	0.212926	0.110631	0.000000
M	13	0.252134	0.274997	0.120696	0.187426	0.178630	0.068169	0.148264	0.149845	0.363809	0.265640	0.158152	0.280779	0.000000
GA	14	0.285520	0.296045	0.240115	0.315827	0.255828	0.304823	0.183571	0.259785	0.291254	0.107759	0.214342	0.226507	0.292874	0.000000
H	15	0.288923	0.299667	0.362295	0.375262	0.360186	0.458849	0.263531	0.323542	0.410956	0.270986	0.302060	0.365495	0.418988	0.358641	0.000000
K	16	0.219072	0.262614	0.332023	0.344825	0.288868	0.391367	0.223545	0.244282	0.274823	0.175972	0.248088	0.288109	0.353322	0.248717	0.270022	0.000000
VV	17	0.208567	0.328991	0.215319	0.268328	0.155738	0.184122	0.187567	0.164325	0.325317	0.201879	0.128261	0.212080	0.178279	0.278106	0.383680	0.284162	0.000000
VN	18	0.132501	0.257619	0.179897	0.228237	0.126917	0.176971	0.144399	0.124711	0.370161	0.257077	0.132347	0.177359	0.205834	0.319441	0.393929	0.302370	0.225946	0.000000
CP	19	0.175758	0.211545	0.089208	0.248924	0.167628	0.154018	0.091726	0.115158	0.383461	0.249127	0.137009	0.189564	0.193905	0.262036	0.357388	0.307507	0.206634	0.200372	0.000000
I	20	0.199463	0.181456	0.253195	0.295799	0.273518	0.348407	0.153202	0.227435	0.272249	0.166769	0.215988	0.254517	0.290737	0.193489	0.228483	0.093709	0.275105	0.269171	0.286234	0.000000
ER	21	0.111526	0.093068	0.196638	0.201225	0.245698	0.328645	0.078184	0.174523	0.373704	0.276191	0.220489	0.263366	0.286418	0.333068	0.336708	0.293257	0.361067	0.244640	0.187494	0.227438	0.000000
N	22	0.179615	0.222204	0.207272	0.130513	0.218111	0.270615	0.149026	0.202545	0.318822	0.221969	0.175666	0.186327	0.244532	0.247069	0.299048	0.240556	0.219594	0.172192	0.195013	0.225273	0.175366	0.000000
Z	23	0.254311	0.305068	0.174083	0.322557	0.184779	0.185884	0.157672	0.189567	0.332846	0.159848	0.137776	0.182664	0.235307	0.106499	0.384330	0.271035	0.253508	0.224999	0.187825	0.223990	0.329141	0.208079	0.000000
CT	24	0.199142	0.272395	0.214097	0.071824	0.183454	0.223625	0.166509	0.190823	0.325598	0.270182	0.180706	0.265260	0.170372	0.334208	0.388969	0.327751	0.214465	0.182068	0.256941	0.291921	0.222210	0.128560	0.311014	0.000000
A	25	0.276235	0.354211	0.235717	0.287322	0.215324	0.219405	0.223223	0.229177	0.329868	0.175651	0.232376	0.243863	0.231252	0.186683	0.431688	0.343629	0.246544	0.215859	0.247870	0.310382	0.308674	0.246563	0.172573	0.267927	0.000000
P	26	0.221660	0.270338	0.158210	0.260027	0.153290	0.162985	0.133869	0.159832	0.262980	0.100835	0.137842	0.157643	0.180076	0.068401	0.339584	0.229470	0.167537	0.182171	0.171400	0.200251	0.270572	0.178882	0.042522	0.242893	0.103015	0.000000
T	27	0.220009	0.260655	0.127126	0.244778	0.170689	0.139276	0.122580	0.158974	0.322047	0.170256	0.133890	0.157077	0.158120	0.114169	0.329518	0.277134	0.151572	0.201740	0.124724	0.222985	0.233665	0.150984	0.072750	0.237569	0.134217	0.051984	0.000000
PS	28	0.228037	0.271106	0.082227	0.243489	0.184080	0.071522	0.131201	0.144932	0.394320	0.243528	0.128181	0.183753	0.115036	0.243698	0.383265	0.318921	0.170855	0.162460	0.062238	0.286259	0.247959	0.200270	0.136883	0.254614	0.193834	0.132059	0.083290	0.000000
G	29	0.274791	0.319012	0.141471	0.294450	0.185843	0.124134	0.164102	0.187951	0.356776	0.195503	0.143874	0.203352	0.165031	0.140477	0.392320	0.319495	0.200263	0.216283	0.162817	0.260012	0.327793	0.209270	0.027361	0.279296	0.161159	0.052558	0.022875	0.089090	0.000000
L	30	0.189564	0.294015	0.194292	0.291439	0.115252	0.172774	0.156129	0.166656	0.245483	0.149841	0.118987	0.169470	0.196871	0.200485	0.383839	0.279041	0.181290	0.192489	0.216244	0.272103	0.299154	0.248057	0.152449	0.244797	0.168975	0.106217	0.161698	0.187650	0.172783	0.000000
O	31	0.158739	0.223689	0.116075	0.189977	0.132530	0.115479	0.106473	0.140382	0.267054	0.206479	0.131460	0.194503	0.085168	0.246291	0.355631	0.282459	0.184420	0.143332	0.165039	0.256679	0.194996	0.190923	0.182959	0.152083	0.194062	0.143782	0.149441	0.138599	0.173402	0.108854	0.000000
MB	32	0.197621	0.316311	0.201400	0.340587	0.179934	0.239860	0.176068	0.207782	0.301421	0.201967	0.206221	0.272019	0.268863	0.230530	0.452024	0.339853	0.317653	0.240626	0.231050	0.312050	0.328343	0.300895	0.202456	0.309644	0.214423	0.163768	0.210022	0.243907	0.217255	0.149190	0.121709	0.000000
MA	33	0.202305	0.257671	0.198547	0.398015	0.235917	0.313870	0.177207	0.202936	0.420888	0.283073	0.192311	0.238089	0.372113	0.315244	0.436606	0.332312	0.314081	0.233200	0.201339	0.315570	0.365299	0.284476	0.279106	0.378230	0.356348	0.236299	0.245348	0.247317	0.289411	0.252441	0.254479	0.252801	0.000000
Q	34	0.216236	0.340850	0.196060	0.340075	0.173991	0.248920	0.201440	0.219256	0.387486	0.289839	0.224472	0.265561	0.293149	0.282592	0.442591	0.360433	0.293090	0.263918	0.233297	0.329056	0.331268	0.271610	0.224529	0.308408	0.285434	0.203283	0.197414	0.250176	0.213378	0.202546	0.210575	0.201600	0.301526	0.000000
J	35	0.235052	0.297313	0.197617	0.343112	0.229266	0.287900	0.167385	0.237115	0.344271	0.224940	0.222644	0.270129	0.305154	0.201864	0.424907	0.298149	0.360051	0.303117	0.215561	0.257202	0.312636	0.285264	0.186465	0.341138	0.301601	0.174393	0.193824	0.247067	0.199710	0.236122	0.187230	0.101873	0.297963	0.181703	0.000000
B	36	0.163143	0.219258	0.108512	0.181177	0.144644	0.150892	0.101032	0.138809	0.271266	0.185796	0.154350	0.172234	0.124821	0.200640	0.345069	0.282446	0.187810	0.155524	0.156206	0.245635	0.161210	0.189108	0.183152	0.173875	0.146387	0.125408	0.126437	0.141065	0.161357	0.140773	0.064073	0.112402	0.231204	0.160959	0.122632	0.000000
SA	37	0.195815	0.338127	0.299504	0.369418	0.158054	0.302214	0.223400	0.179733	0.326553	0.227679	0.226968	0.269330	0.337919	0.294902	0.422919	0.328784	0.279437	0.280157	0.272652	0.335736	0.336612	0.321472	0.275632	0.330877	0.263168	0.219997	0.274252	0.305452	0.297324	0.171614	0.247288	0.206535	0.295615	0.246558	0.279088	0.211819	0.000000
SR	38	0.184586	0.187974	0.140979	0.157008	0.192783	0.164296	0.114390	0.143727	0.338639	0.254157	0.176245	0.263919	0.040897	0.287051	0.360937	0.295086	0.228571	0.173675	0.193263	0.225686	0.160661	0.221104	0.258676	0.158160	0.238079	0.206307	0.196662	0.157462	0.226152	0.218435	0.080598	0.251176	0.357235	0.286441	0.263421	0.104448	0.319469	0.000000
D	39	0.282018	0.256287	0.336932	0.375173	0.350784	0.430140	0.238205	0.314214	0.418713	0.344183	0.312324	0.395171	0.375851	0.391043	0.287002	0.302512	0.436892	0.389528	0.360800	0.193450	0.314731	0.333400	0.397552	0.370536	0.448343	0.361496	0.361827	0.390590	0.404301	0.378333	0.304274	0.409338	0.444065	0.436460	0.388789	0.325195	0.426581	0.306444	0.000000
FS	40	0.218509	0.248906	0.195070	0.259526	0.235044	0.290104	0.127033	0.230621	0.277818	0.197904	0.203440	0.178342	0.251964	0.191898	0.356956	0.284936	0.269443	0.270782	0.234517	0.247321	0.225181	0.217582	0.235564	0.265009	0.250488	0.172039	0.166245	0.237612	0.230447	0.189791	0.156044	0.224185	0.300967	0.232705	0.179029	0.054687	0.287064	0.217460	0.354884	0.000000
E	41	0.169468	0.265689	0.207323	0.075852	0.176805	0.233449	0.164037	0.179735	0.329092	0.267454	0.153017	0.236807	0.203031	0.305391	0.372917	0.306190	0.223415	0.149019	0.254272	0.273075	0.250423	0.123457	0.282296	0.061830	0.277014	0.241636	0.232859	0.239140	0.270853	0.228778	0.157932	0.277410	0.308824	0.300568	0.317940	0.181901	0.319017	0.188170	0.367344	0.257955	0.000000
R	42	0.186681	0.183090	0.245376	0.312968	0.261058	0.345876	0.155745	0.228057	0.272527	0.190410	0.218834	0.258033	0.298779	0.234226	0.251599	0.195954	0.288108	0.261019	0.298465	0.116956	0.239124	0.252355	0.257731	0.294343	0.298754	0.228176	0.240350	0.310071	0.287858	0.245830	0.241129	0.277607	0.273797	0.317738	0.281889	0.237533	0.315317	0.255968	0.244737	0.243231	0.265071	0.000000
W	43	0.283931	0.404728	0.397412	0.498612	0.327208	0.459887	0.321570	0.331238	0.454589	0.345201	0.350947	0.401626	0.493401	0.348431	0.532939	0.381079	0.454047	0.454670	0.381323	0.379982	0.487410	0.413417	0.370493	0.478701	0.453217	0.326802	0.383066	0.433820	0.401742	0.374324	0.398967	0.307926	0.375051	0.308722	0.256368	0.328436	0.283547	0.461193	0.518743	0.375102	0.456696	0.388417	0.000000
S	44	0.232856	0.285250	0.204900	0.212204	0.175490	0.217460	0.172161	0.196011	0.237667	0.139379	0.155134	0.209187	0.172104	0.107778	0.354541	0.262721	0.202974	0.212808	0.240886	0.215943	0.267312	0.208783	0.140970	0.211001	0.109930	0.087441	0.112584	0.199778	0.134759	0.115811	0.135192	0.172485	0.320411	0.258021	0.223438	0.114972	0.258183	0.163402	0.371016	0.157382	0.179130	0.219762	0.431822	0.000000
KA	45	0.226486	0.166569	0.167679	0.319265	0.249620	0.318765	0.109781	0.221973	0.294134	0.131130	0.211300	0.265698	0.282639	0.134113	0.370305	0.220115	0.355091	0.325796	0.208638	0.169151	0.236641	0.270048	0.193339	0.333036	0.277279	0.142564	0.204516	0.234566	0.228634	0.224172	0.202095	0.189513	0.306901	0.297703	0.124438	0.152030	0.275501	0.215504	0.341988	0.203569	0.335068	0.217814	0.329839	0.204442	0.000000
SM	46	0.231121	0.283898	0.149269	0.263037	0.143387	0.147350	0.141009	0.166518	0.240245	0.155813	0.131253	0.207857	0.135170	0.157365	0.392745	0.283984	0.209609	0.209796	0.201348	0.256598	0.295559	0.243778	0.116551	0.230787	0.169795	0.087886	0.132227	0.166327	0.123436	0.074566	0.062976	0.075827	0.260210	0.206015	0.140125	0.081801	0.202712	0.160050	0.355895	0.158625	0.212812	0.248635	0.369837	0.061059	0.159048	0.000000
TM	47	0.123680	0.219636	0.174700	0.264258	0.102377	0.208878	0.106420	0.118421	0.201656	0.132473	0.138340	0.187785	0.212022	0.179808	0.328096	0.250634	0.198590	0.190313	0.199102	0.226426	0.224241	0.225457	0.161546	0.224156	0.194657	0.123650	0.165194	0.221064	0.186125	0.104600	0.117975	0.096053	0.206602	0.175158	0.162785	0.123137	0.080379	0.205790	0.311653	0.186207	0.215963	0.187999	0.241690	0.150966	0.140662	0.084871	0.000000
KR	48	0.207993	0.232265	0.180408	0.291838	0.209739	0.208065	0.135041	0.159349	0.375994	0.201675	0.141418	0.252497	0.220483	0.220323	0.297357	0.217931	0.263809	0.254979	0.196919	0.168559	0.237715	0.211317	0.145346	0.288340	0.279959	0.141767	0.123167	0.147293	0.159896	0.228623	0.194190	0.319140	0.327741	0.318281	0.286770	0.213872	0.324221	0.204703	0.352717	0.278796	0.277825	0.236684	0.452427	0.230729	0.221092	0.217150	0.213996	0.000000

## Sheet: 5-Fst by Rousset_ENA
Title: A multi-faceted approach to analyse the effects of environmental variables on geographic range and genetic structure of a perennial psammophilous geophyte: the case of the sea daffodil Pancratium maritimum L. in the Mediterranean basin.
Authors: O. De Castro, A. Di Maio, M. Di Febbraro, G. Imparato, M. Innangi, E. Vela, B. Menale
S1 file. Sheet 5: Estimating Fst/1-Fst (Rousset, ‎1997) for each pair of populations using the ENA correction described in Chapuis and Estoup (2007)
Code	Pop	1	2	3	4	5	6	7	8	9	10	11	12	13	14	15	16	17	18	19	20	21	22	23	24	25	26	27	28	29	30	31	32	33	34	35	36	37	38	39	40	41	42	43	44	45	46	47	48
AE	1	0
AG	2	0.10636	0
AL	3	0.180687	0.143907	0
BE	4	0.22369	0.215986	0.211473	0
CJ	5	0.117217	0.216784	0.141121	0.233568	0
CO	6	0.263228	0.30881	0.106195	0.261532	0.14447	0
CC	7	0.085346	0.049587	0.046361	0.165316	0.115465	0.176112	0
CS	8	0.073716	0.124481	0.107999	0.190182	0.072725	0.153792	0.059861	0
AT	9	0.293719	0.332017	0.350071	0.362203	0.287356	0.407339	0.255891	0.302007	0
F	10	0.220442	0.245001	0.223664	0.282361	0.196562	0.298502	0.155602	0.198337	0.140654	0
CA	11	0.125358	0.174463	0.107214	0.208473	0.074022	0.136869	0.088297	0.071511	0.278154	0.184883	0
IV	12	0.181547	0.21966	0.16309	0.288052	0.181021	0.265185	0.114543	0.169521	0.319664	0.207236	0.119069	0
M	13	0.250628	0.250912	0.143927	0.166833	0.182633	0.088156	0.155251	0.161983	0.346611	0.267503	0.166112	0.296882	0
GA	14	0.277902	0.273913	0.220531	0.302511	0.23584	0.30173	0.169931	0.235185	0.291065	0.110174	0.215357	0.219357	0.286342	0
H	15	0.282662	0.281445	0.352299	0.36197	0.347587	0.461205	0.25972	0.301865	0.410097	0.2784	0.301523	0.359829	0.410721	0.354435	0
K	16	0.193203	0.214572	0.291339	0.312058	0.255919	0.37734	0.190603	0.194149	0.263541	0.162902	0.218853	0.264917	0.324617	0.234188	0.261233	0
VV	17	0.218248	0.308219	0.21366	0.270091	0.16302	0.183772	0.196925	0.171924	0.321192	0.210521	0.142246	0.232729	0.168021	0.275023	0.380982	0.273947	0
VN	18	0.146138	0.240061	0.176864	0.23228	0.13602	0.176669	0.154554	0.138303	0.369167	0.265687	0.138204	0.202114	0.2052	0.321026	0.393562	0.291823	0.222327	0
CP	19	0.176298	0.179086	0.068022	0.242948	0.159334	0.162065	0.088909	0.11825	0.377817	0.236776	0.136711	0.190841	0.206599	0.237719	0.3429	0.274001	0.21543	0.211148	0
I	20	0.176718	0.142319	0.223573	0.262918	0.241042	0.337677	0.126448	0.177199	0.266164	0.159454	0.193333	0.228372	0.268117	0.186617	0.217481	0.081095	0.261248	0.259693	0.25147	0
ER	21	0.123375	0.074117	0.201377	0.203235	0.246202	0.342406	0.088809	0.176738	0.370689	0.281573	0.226358	0.27989	0.287913	0.325843	0.326259	0.269641	0.370441	0.256933	0.196486	0.20276	0
N	22	0.180477	0.187717	0.196008	0.123245	0.213608	0.275394	0.148996	0.176007	0.317137	0.22102	0.167298	0.191978	0.227682	0.241049	0.295559	0.215249	0.221659	0.177669	0.194253	0.202895	0.17709	0
Z	23	0.252352	0.284366	0.147663	0.310997	0.169543	0.181168	0.149893	0.183558	0.3273	0.163637	0.14002	0.184487	0.23911	0.103051	0.381504	0.257518	0.245892	0.225272	0.172824	0.216971	0.329625	0.208288	0
CT	24	0.186595	0.219486	0.201735	0.076353	0.174354	0.223022	0.156772	0.159195	0.309473	0.259111	0.157256	0.26319	0.147862	0.317869	0.373045	0.290448	0.211009	0.180301	0.250083	0.256874	0.217206	0.121931	0.294608	0
A	25	0.280998	0.334445	0.239315	0.280383	0.220392	0.226045	0.229159	0.238545	0.32036	0.178314	0.237396	0.260383	0.232135	0.179841	0.42893	0.319765	0.240627	0.216841	0.257641	0.293886	0.313985	0.241478	0.180011	0.259862	0
P	26	0.217292	0.239783	0.144299	0.254891	0.147723	0.178509	0.125276	0.151501	0.260692	0.096	0.138746	0.159653	0.193131	0.058858	0.330711	0.204446	0.176664	0.195444	0.164846	0.178613	0.270542	0.17449	0.049248	0.236072	0.116303	0
T	27	0.207343	0.22804	0.115321	0.239594	0.155261	0.153413	0.113949	0.150488	0.308004	0.160165	0.127291	0.154851	0.173765	0.096236	0.318491	0.240541	0.157813	0.207606	0.124784	0.192862	0.236362	0.143332	0.069179	0.225625	0.146388	0.04998	0
PS	28	0.215018	0.222122	0.07209	0.218993	0.174324	0.089959	0.115191	0.14012	0.374907	0.227706	0.13038	0.179972	0.127292	0.21677	0.355727	0.273923	0.169355	0.163572	0.057929	0.240629	0.232936	0.178756	0.127285	0.234852	0.199961	0.128038	0.086263	0
G	29	0.27716	0.299876	0.130512	0.290422	0.181599	0.126924	0.164268	0.192881	0.355236	0.202422	0.153403	0.209123	0.177426	0.136048	0.391427	0.303395	0.199965	0.218279	0.15954	0.251272	0.329908	0.210989	0.025074	0.273025	0.169101	0.062876	0.029584	0.091164	0
L	30	0.191641	0.274692	0.174833	0.292162	0.110826	0.170591	0.156418	0.161472	0.245247	0.146983	0.117079	0.179853	0.199398	0.195101	0.38483	0.264336	0.176924	0.194565	0.213062	0.259168	0.303751	0.250168	0.148177	0.232893	0.170942	0.110158	0.153108	0.183471	0.173094	0
O	31	0.163234	0.200522	0.116243	0.194566	0.134307	0.118242	0.112192	0.136691	0.264888	0.208648	0.129775	0.204574	0.081484	0.24113	0.355486	0.26447	0.179324	0.143477	0.166038	0.24273	0.199129	0.193591	0.178323	0.14576	0.193586	0.149284	0.148628	0.133496	0.17448	0.110205	0
MB	32	0.198764	0.301364	0.186794	0.339602	0.168367	0.232064	0.176908	0.208058	0.299029	0.200368	0.198607	0.271645	0.281548	0.221863	0.449158	0.322588	0.312486	0.236374	0.217955	0.3025	0.335111	0.293062	0.181705	0.296241	0.208234	0.163852	0.195209	0.232247	0.203502	0.139521	0.121793	0
MA	33	0.211018	0.258148	0.189514	0.39333	0.230094	0.315869	0.187044	0.21413	0.420256	0.288859	0.208552	0.255505	0.38352	0.318763	0.436251	0.327981	0.311664	0.23296	0.201045	0.310153	0.369179	0.284826	0.276206	0.363859	0.361963	0.243552	0.243626	0.243553	0.290309	0.253583	0.254728	0.255593	0
Q	34	0.220878	0.333141	0.181416	0.346095	0.164714	0.244811	0.206083	0.220777	0.386007	0.293375	0.205532	0.274945	0.3121	0.285297	0.454571	0.347282	0.307118	0.266929	0.2305	0.328057	0.356223	0.269405	0.214693	0.299227	0.290151	0.209352	0.190046	0.252614	0.209724	0.19796	0.206202	0.186609	0.311145	0
J	35	0.236197	0.283921	0.187564	0.339963	0.21512	0.290515	0.166445	0.234838	0.339551	0.235054	0.224253	0.266519	0.3164	0.208492	0.425619	0.290319	0.357178	0.302294	0.202464	0.262443	0.308686	0.283541	0.178932	0.32541	0.306802	0.181663	0.189042	0.238865	0.199209	0.233665	0.186226	0.102427	0.298483	0.177307	0
B	36	0.156328	0.175951	0.102315	0.179061	0.142749	0.165282	0.091867	0.129899	0.26083	0.173559	0.147499	0.173117	0.134193	0.180125	0.326606	0.241232	0.192058	0.163745	0.149525	0.209251	0.156465	0.178643	0.173384	0.167745	0.153621	0.122597	0.12232	0.133558	0.161859	0.143192	0.069241	0.117553	0.226854	0.161358	0.116579	0
SA	37	0.179909	0.302287	0.256113	0.346778	0.13808	0.288181	0.202611	0.164553	0.302335	0.199523	0.196421	0.25259	0.325267	0.270557	0.408899	0.290014	0.265486	0.266069	0.249183	0.303853	0.322016	0.298116	0.255028	0.294636	0.245054	0.198497	0.24234	0.279475	0.281375	0.149784	0.228354	0.18807	0.287264	0.229553	0.262781	0.188487	0
SR	38	0.187298	0.170785	0.155337	0.129498	0.189957	0.175387	0.118211	0.148681	0.320056	0.255246	0.175286	0.274815	0.037949	0.2819	0.358516	0.269963	0.219062	0.177002	0.197611	0.212664	0.167205	0.200915	0.260365	0.129822	0.237152	0.212573	0.204108	0.152324	0.233413	0.219473	0.074526	0.261935	0.367955	0.302699	0.272396	0.104888	0.304707	0
D	39	0.268266	0.243787	0.330535	0.35801	0.333318	0.433286	0.232637	0.288605	0.416438	0.342038	0.302857	0.385764	0.373419	0.382599	0.281752	0.28698	0.434027	0.389863	0.342258	0.191087	0.304961	0.321007	0.394021	0.348984	0.445615	0.349276	0.345697	0.363065	0.402197	0.380196	0.306503	0.415701	0.447408	0.44648	0.393854	0.308011	0.412061	0.311314	0
FS	40	0.205439	0.222633	0.182302	0.257166	0.212258	0.285062	0.12294	0.205051	0.271883	0.192684	0.192008	0.174581	0.247155	0.180972	0.350581	0.25172	0.259295	0.261536	0.22327	0.2244	0.226237	0.207354	0.220774	0.247187	0.242182	0.159194	0.15072	0.217617	0.221429	0.180225	0.152632	0.214504	0.291365	0.214432	0.171661	0.045506	0.249295	0.212983	0.351283	0
E	41	0.174773	0.232374	0.205747	0.075513	0.179329	0.230115	0.169727	0.158419	0.326633	0.270368	0.151213	0.251893	0.173822	0.304533	0.373128	0.287216	0.218858	0.150033	0.256638	0.25796	0.256815	0.124883	0.277479	0.05423	0.267133	0.244292	0.228811	0.223299	0.270492	0.228979	0.155509	0.271925	0.313019	0.299901	0.317888	0.17991	0.298875	0.158645	0.361231	0.252286	0
R	42	0.159181	0.151569	0.216677	0.277798	0.224	0.33506	0.128275	0.175765	0.261379	0.167031	0.189317	0.234721	0.281725	0.209707	0.246459	0.155954	0.277491	0.256097	0.263624	0.084614	0.225787	0.223489	0.242353	0.255474	0.285787	0.196608	0.203386	0.267494	0.272122	0.235397	0.230004	0.270484	0.273533	0.313707	0.27717	0.201316	0.282848	0.245085	0.239128	0.221879	0.244367	0
W	43	0.26613	0.388541	0.358134	0.483046	0.286978	0.447276	0.302494	0.305726	0.449249	0.338326	0.329811	0.385251	0.488654	0.351811	0.530087	0.37524	0.448598	0.451484	0.346079	0.379296	0.47939	0.399998	0.363394	0.447162	0.443574	0.313484	0.353501	0.407131	0.39245	0.354921	0.385205	0.308895	0.381192	0.293781	0.260698	0.297347	0.250473	0.459029	0.513151	0.341078	0.44973	0.370349	0
S	44	0.228453	0.267476	0.207681	0.209531	0.167972	0.222458	0.175371	0.19204	0.222417	0.138955	0.156176	0.220833	0.174409	0.106805	0.356373	0.235421	0.199175	0.214956	0.245454	0.200472	0.277951	0.202554	0.14016	0.196663	0.110321	0.096578	0.118491	0.201971	0.141584	0.112968	0.133441	0.166686	0.329589	0.255354	0.229845	0.118919	0.23261	0.167757	0.372032	0.157405	0.169509	0.202552	0.420215	0
KA	45	0.200086	0.13597	0.147993	0.26372	0.210027	0.30905	0.078826	0.184694	0.264654	0.119	0.201007	0.249564	0.260732	0.133444	0.341233	0.196691	0.333937	0.307155	0.161814	0.15093	0.191975	0.230244	0.191481	0.274661	0.253296	0.125556	0.177971	0.187918	0.221015	0.205501	0.171307	0.194577	0.310516	0.31668	0.138915	0.103744	0.240749	0.19138	0.318925	0.175888	0.299687	0.185291	0.352347	0.191709	0
SM	46	0.218001	0.258094	0.149927	0.271572	0.129117	0.169381	0.13666	0.162377	0.221202	0.14963	0.120258	0.212113	0.162473	0.161778	0.393411	0.260817	0.219307	0.222107	0.205918	0.242012	0.303628	0.239707	0.120589	0.216796	0.187793	0.099979	0.136997	0.181913	0.14169	0.062709	0.063836	0.08409	0.273743	0.195505	0.151901	0.092336	0.17772	0.174656	0.354532	0.153189	0.213192	0.226448	0.352751	0.070163	0.159521	0
TM	47	0.118025	0.191355	0.142861	0.258897	0.085967	0.205299	0.094934	0.093539	0.200792	0.116444	0.112955	0.176219	0.217461	0.161062	0.323252	0.218197	0.203534	0.190114	0.175671	0.200286	0.228861	0.213204	0.143091	0.208733	0.187663	0.105516	0.134265	0.195168	0.172931	0.096279	0.121113	0.098559	0.206231	0.170744	0.16243	0.113387	0.07532	0.209231	0.310374	0.169999	0.212071	0.159178	0.228491	0.137871	0.125223	0.073651	0
KR	48	0.202755	0.199282	0.179192	0.262614	0.199832	0.242479	0.12355	0.150494	0.366927	0.20959	0.154447	0.257838	0.24396	0.223514	0.28124	0.205164	0.276076	0.276169	0.187016	0.154238	0.232089	0.185586	0.178904	0.258482	0.296131	0.15118	0.127812	0.140279	0.186251	0.238599	0.200913	0.339969	0.348717	0.354718	0.314286	0.206652	0.315776	0.226883	0.341647	0.270963	0.266772	0.212159	0.465433	0.252089	0.227469	0.245622	0.20643	0

## Sheet: 6-Fst by Rousset
Title: A multi-faceted approach to analyse the effects of environmental variables on geographic range and genetic structure of a perennial psammophilous geophyte: the case of the sea daffodil Pancratium maritimum L. in the Mediterranean basin.
Authors: O. De Castro, A. Di Maio, M. Di Febbraro, G. Imparato, M. Innangi, E. Vela, B. Menale
S1 file. Sheet 6: Estimating Fst/1-Fst (Rousset, ‎1997) for each pair of populationswithout using the ENA correction described in Chapuis and Estoup (2007)
Code	Pop	1	2	3	4	5	6	7	8	9	10	11	12	13	14	15	16	17	18	19	20	21	22	23	24	25	26	27	28	29	30	31	32	33	34	35	36	37	38	39	40	41	42	43	44	45	46	47	48
AE	1	0
AG	2	0.119018844	0
AL	3	0.220534765	0.168097391	0
BE	4	0.2881452	0.275487428	0.268187392	0
CJ	5	0.132781216	0.276786991	0.16430836	0.304747192	0
CO	6	0.357271992	0.446780191	0.118812269	0.354154818	0.168866083	0
CC	7	0.093309601	0.05217416	0.048614832	0.198058187	0.130537514	0.21375721	0
CS	8	0.079582504	0.142179667	0.121074976	0.23484536	0.078428729	0.18174255	0.063672499	0
AT	9	0.415867056	0.497044086	0.538629604	0.567896995	0.403225173	0.687305222	0.343889135	0.432679124	0
F	10	0.28277819	0.324505066	0.288102059	0.393458271	0.244651112	0.425520814	0.184275661	0.247406953	0.163675632	0
CA	11	0.143324926	0.211332745	0.120089249	0.263380782	0.079939264	0.158572685	0.096848425	0.077018683	0.385337039	0.226817745	0
IV	12	0.221817258	0.281492683	0.194871611	0.404596965	0.22103253	0.360886754	0.129360319	0.204124367	0.469861951	0.261409448	0.135162686	0
M	13	0.334450713	0.334956641	0.168124681	0.200239568	0.223440633	0.096678818	0.183783585	0.193293215	0.530481842	0.365193305	0.199201811	0.422236381	0
GA	14	0.384853579	0.377245427	0.282924658	0.433714367	0.308626466	0.432110788	0.204719126	0.307505737	0.410566554	0.123815218	0.274464948	0.280995282	0.401231402	0
H	15	0.394042976	0.391681917	0.543922273	0.56732442	0.532771419	0.855993467	0.350840223	0.432387719	0.695193956	0.385809313	0.431686369	0.562082631	0.696989032	0.549030694	0
K	16	0.23946916	0.273191177	0.411111942	0.453610915	0.343939705	0.606012912	0.235487653	0.240924191	0.357848842	0.19460326	0.280168777	0.360390595	0.480641355	0.305803513	0.353606753	0
VV	17	0.279178051	0.445544182	0.271714526	0.370033799	0.194771679	0.225147875	0.24521371	0.207618624	0.473170617	0.266658138	0.165835426	0.30332047	0.201953415	0.379354104	0.615461909	0.377309921	0
VN	18	0.171149436	0.315895092	0.214866073	0.302558224	0.1574342	0.214578341	0.182807654	0.160500733	0.585205593	0.3618171	0.160367419	0.253311877	0.258178158	0.472810446	0.648973184	0.412076359	0.285887513	0
CP	19	0.214031288	0.218154399	0.072986701	0.320913227	0.189533061	0.19340999	0.097585203	0.134108307	0.607244171	0.310231334	0.158360642	0.23585105	0.260396697	0.311852191	0.521838381	0.377412366	0.27458353	0.267664911	0
I	20	0.21465063	0.165934654	0.287951089	0.356701154	0.317595967	0.509837345	0.144751543	0.215360701	0.362702293	0.189702884	0.239668909	0.295961266	0.366338609	0.229433121	0.277924242	0.088251778	0.353634237	0.350790956	0.335951799	0
ER	21	0.140738628	0.080050071	0.252155272	0.25507521	0.326615353	0.52069514	0.097464747	0.214680138	0.589039442	0.391929869	0.292587528	0.38867673	0.404322786	0.483334001	0.484249882	0.369189672	0.588413477	0.345773665	0.244533387	0.25432743	0
N	22	0.220222007	0.231098029	0.243793471	0.140569486	0.271630434	0.380060336	0.175082608	0.213602543	0.464422585	0.283730006	0.200909809	0.237590066	0.294803436	0.31760812	0.419565301	0.274289552	0.284783919	0.216055335	0.24108436	0.254539866	0.215199718	0
Z	23	0.337527821	0.397362339	0.173244855	0.45137249	0.204156266	0.221251734	0.17632251	0.224826748	0.486546752	0.195653084	0.16281774	0.226222022	0.314250417	0.11489059	0.616825331	0.346833997	0.326070006	0.290775601	0.208932561	0.277091908	0.491702405	0.263085566	0
CT	24	0.229399868	0.281206999	0.25271683	0.082664698	0.211172827	0.287037728	0.185918874	0.18933641	0.448169297	0.349729852	0.186599964	0.357201992	0.173518843	0.465994069	0.595010806	0.409339978	0.26744158	0.21996001	0.333480905	0.345666818	0.2774753	0.138862663	0.417651462	0
A	25	0.390816715	0.502505428	0.3146046	0.389628094	0.282695919	0.292064784	0.297284395	0.313275243	0.471367194	0.217009904	0.311296558	0.352051129	0.302312255	0.219275775	0.751098815	0.470080193	0.316875896	0.276879918	0.347057152	0.416201916	0.457694074	0.318353324	0.219528555	0.35109939	0
P	26	0.277615663	0.315413888	0.168632501	0.34208552	0.173327451	0.21729879	0.143217746	0.178551772	0.35261623	0.10619469	0.161097655	0.189984613	0.239358558	0.062538915	0.494122868	0.256985698	0.214570965	0.242921562	0.197383956	0.217452918	0.370880846	0.211372364	0.051798997	0.309023887	0.13160959	0
T	27	0.261579725	0.295403907	0.130353495	0.31508694	0.183797599	0.181213508	0.128603207	0.177146409	0.445095058	0.19071008	0.145857325	0.183223313	0.210309416	0.106483551	0.467332053	0.316726775	0.187384749	0.26199845	0.14257509	0.238945509	0.309521003	0.167313358	0.074320412	0.291364003	0.171492435	0.052609419	0
PS	28	0.273914561	0.285548634	0.077690724	0.280398255	0.211128821	0.09885159	0.130187419	0.16295297	0.599761955	0.294843674	0.149927555	0.219470555	0.145858638	0.276764169	0.55213706	0.377264395	0.203883729	0.195560168	0.061491119	0.316879365	0.303672184	0.217664908	0.145849447	0.306936697	0.249939065	0.146838968	0.094406815	0
G	29	0.383432018	0.428318412	0.150102129	0.409288338	0.22189489	0.14537566	0.196555834	0.238974674	0.550955078	0.253795867	0.181199555	0.26441912	0.215696095	0.157471711	0.643188245	0.435533767	0.249945315	0.279228779	0.18982462	0.335598508	0.492332396	0.267409453	0.025718875	0.375563121	0.20351571	0.067094643	0.030485895	0.100308527	0
L	30	0.237074122	0.378724625	0.211875899	0.412752635	0.124639272	0.205677778	0.185421216	0.19256602	0.324936767	0.172309579	0.132604163	0.219293614	0.249060082	0.242391903	0.625566916	0.35931621	0.214954634	0.241565117	0.27074814	0.3498337	0.436267772	0.333632067	0.173952805	0.303599107	0.206188228	0.123795011	0.180788105	0.224696245	0.2093273	0
O	31	0.195077238	0.250816158	0.131532763	0.241566658	0.155143914	0.134098018	0.126369666	0.158333806	0.360336928	0.263660166	0.149128099	0.257187972	0.088712663	0.317748758	0.551556677	0.359563852	0.218507669	0.167510972	0.199095402	0.320532967	0.248640543	0.240065525	0.217023234	0.170631204	0.240057836	0.175480419	0.174574687	0.154062763	0.21135769	0.123854371	0
MB	32	0.248071729	0.431360537	0.229700715	0.514238384	0.202453486	0.302191849	0.214931016	0.262718734	0.426592541	0.250575265	0.247827221	0.372956869	0.391881434	0.285120744	0.815402602	0.476206504	0.454515835	0.309541582	0.278698796	0.433691756	0.504010444	0.414551205	0.222053172	0.420940976	0.262999422	0.195960524	0.242558627	0.302502237	0.255495933	0.162143411	0.138683704	0
MA	33	0.267456038	0.347977764	0.233827605	0.648342592	0.298859861	0.461708357	0.230078873	0.272475091	0.724899266	0.406190896	0.263506889	0.343192365	0.62211264	0.46791792	0.773839067	0.488053165	0.452778875	0.303712975	0.251634948	0.449596795	0.585235748	0.398261122	0.381608579	0.571978539	0.567307225	0.321967934	0.322097269	0.321969682	0.409063945	0.339733688	0.34179199	0.343351151	0
Q	34	0.283496038	0.499567375	0.221621727	0.52927413	0.197194733	0.32417183	0.259577513	0.283329676	0.628683063	0.415177782	0.258703938	0.379205715	0.453699666	0.399182598	0.833419198	0.532055191	0.443247191	0.364124348	0.299545159	0.488221471	0.553332909	0.368747391	0.27338735	0.426995618	0.408750312	0.264785341	0.234638016	0.337996698	0.265380702	0.246820607	0.259766339	0.229421029	0.451684317	0
J	35	0.309238115	0.396493962	0.230866185	0.51506658	0.274080114	0.409473068	0.199680885	0.306912784	0.514121454	0.307281821	0.289080074	0.363361832	0.462843768	0.263411109	0.741004664	0.4090838	0.555640597	0.433268454	0.253861895	0.355827414	0.446520684	0.395753281	0.217925921	0.482381891	0.442589275	0.221990451	0.233109483	0.313827376	0.248765283	0.304912343	0.228842406	0.114115509	0.425482205	0.215520249	0
B	36	0.185294759	0.21352007	0.113976506	0.218117302	0.166519491	0.198009388	0.101160293	0.149291864	0.352868758	0.210007732	0.173019152	0.209360937	0.154991817	0.219698125	0.485014716	0.317925901	0.237712608	0.195807499	0.175813516	0.264623793	0.185487265	0.217497385	0.209751565	0.201554812	0.181503794	0.139727127	0.139367423	0.154145344	0.193116671	0.167122623	0.074391975	0.133212533	0.293416767	0.19240391	0.13196313	0
SA	37	0.219376874	0.433254074	0.344290195	0.530873118	0.160200483	0.404851514	0.254093046	0.19696402	0.433352684	0.249255132	0.244432719	0.337953734	0.482067722	0.370909036	0.691758261	0.408478477	0.361444438	0.362525905	0.331882469	0.436478215	0.474961061	0.424736851	0.342332329	0.417707737	0.324598051	0.247655966	0.319853232	0.387876895	0.391546356	0.176171702	0.295931036	0.231633269	0.403044044	0.297947815	0.356449033	0.23226615	0
SR	38	0.230463319	0.205959854	0.183904113	0.148762438	0.234502366	0.212690074	0.134058148	0.174647811	0.470709353	0.342725249	0.21254156	0.378958473	0.039445934	0.39256371	0.558885335	0.369793586	0.280511385	0.215069781	0.246278301	0.270105774	0.200775701	0.251431325	0.352018225	0.149190166	0.310877134	0.269958993	0.25645188	0.179696016	0.304483379	0.28118566	0.080527384	0.354894217	0.582165827	0.434100912	0.374373973	0.117178632	0.438242583	0
D	39	0.366616831	0.322378748	0.493730068	0.557656661	0.499965501	0.76455849	0.303164213	0.405688823	0.713613978	0.519844611	0.434425936	0.628038734	0.595962852	0.619692874	0.392276762	0.402485204	0.766868738	0.638976164	0.520352965	0.236226887	0.438768184	0.472769233	0.650222202	0.536060558	0.803800608	0.536749836	0.528343902	0.570018919	0.672791873	0.613413273	0.441967305	0.711452527	0.809653415	0.806619454	0.649767548	0.445109677	0.700856722	0.452040553	0
FS	40	0.258556612	0.286393685	0.222945391	0.346195785	0.269451165	0.398722686	0.14017285	0.257942333	0.373405648	0.238672341	0.237636016	0.211505914	0.328294669	0.220959479	0.539837917	0.33639814	0.350065141	0.354162153	0.287448663	0.289324394	0.292385394	0.261597233	0.283324735	0.328351131	0.319578052	0.189334995	0.177467973	0.278146381	0.284404377	0.219846909	0.18012481	0.273080958	0.411163716	0.272964276	0.207235202	0.047675522	0.332081177	0.270620584	0.541504231	0
E	41	0.211787787	0.30271773	0.259044662	0.081680976	0.218515093	0.29889529	0.204423123	0.188239754	0.485074261	0.370553923	0.17815188	0.336707182	0.210392918	0.437882746	0.595221991	0.402949561	0.280176972	0.176516265	0.345239601	0.347636246	0.345559988	0.142704347	0.384042817	0.057339522	0.364504064	0.323262424	0.296698993	0.287496733	0.370786887	0.296981535	0.184145243	0.373484874	0.455644334	0.428369416	0.466034903	0.219378361	0.426279194	0.188558932	0.565511163	0.337409758	0
R	42	0.189316607	0.178646231	0.276612585	0.384654155	0.288659794	0.503895088	0.147150764	0.213246222	0.353874314	0.200524869	0.233527778	0.306712977	0.392224427	0.265353483	0.327067804	0.18476955	0.384065804	0.344261281	0.35800189	0.092435322	0.291634214	0.287811763	0.319875879	0.343136438	0.400142535	0.244722377	0.255313113	0.365176531	0.373856608	0.307868266	0.298708045	0.370771854	0.376525018	0.457103599	0.383451157	0.252059638	0.394404533	0.324652444	0.314281509	0.285147169	0.323393764	0
W	43	0.36263916	0.635432629	0.55795758	0.93440809	0.40248127	0.809221239	0.433679424	0.44035352	0.815702559	0.511318262	0.492116403	0.626680157	0.955623003	0.542759905	1.128053491	0.600614636	0.813558892	0.823100876	0.529236712	0.611073877	0.920823649	0.666661111	0.570830309	0.808848162	0.797184172	0.45663029	0.546792802	0.686713254	0.645955065	0.550197728	0.626558446	0.446958132	0.616010136	0.415991357	0.352627208	0.423177586	0.334174753	0.848527925	1.054024965	0.517630311	0.817289694	0.588181389	0
S	44	0.296097321	0.365142985	0.26211791	0.265071749	0.201882629	0.286104159	0.212666545	0.237685034	0.286036346	0.161379487	0.185081249	0.283421911	0.211253514	0.119576352	0.55369492	0.30790932	0.248712265	0.273813952	0.325300247	0.250737935	0.384947559	0.254003406	0.163007071	0.244807596	0.124000904	0.106902422	0.134418367	0.253087294	0.164936348	0.127355045	0.153989515	0.200027841	0.491622303	0.342919992	0.298439924	0.13496943	0.303118362	0.201572137	0.592437831	0.186809796	0.204106968	0.254000261	0.724777288	0
KA	45	0.250134389	0.157367221	0.173699277	0.358178954	0.265866049	0.447282727	0.085571238	0.226533351	0.359904045	0.13507378	0.251575421	0.332558673	0.352689417	0.15399351	0.517987392	0.244850985	0.501359481	0.443324264	0.193052616	0.177759195	0.237585471	0.299112966	0.236829314	0.3786657	0.339218753	0.143583809	0.216502094	0.23140274	0.283721766	0.258654825	0.206719497	0.241583615	0.450359979	0.463443189	0.161325537	0.115752642	0.317087498	0.236674829	0.468267078	0.213427301	0.427932939	0.227432126	0.544036699	0.237178194	0
SM	46	0.278774014	0.347879651	0.176369559	0.372819277	0.14825987	0.203921413	0.158292214	0.193854515	0.284030005	0.1759587	0.136696895	0.26921754	0.193991358	0.193001377	0.648562701	0.352844965	0.28091324	0.285523845	0.259315789	0.319282099	0.436014084	0.315282398	0.137124735	0.276806554	0.231213225	0.111085186	0.158744523	0.222363881	0.165080216	0.066904515	0.068188907	0.091810331	0.376923045	0.243015805	0.179107628	0.101729274	0.216130758	0.211616005	0.54926348	0.180901051	0.270958099	0.292737915	0.545000456	0.075457311	0.189797722	0
TM	47	0.133818986	0.236636596	0.166671917	0.349340105	0.094052403	0.258334896	0.104891798	0.103191422	0.251238726	0.131790175	0.127338523	0.213914863	0.277891581	0.191983198	0.477654903	0.279094606	0.255546376	0.23474168	0.213107873	0.250447035	0.29678307	0.270977483	0.166985059	0.263795912	0.231016192	0.117962982	0.155087873	0.242495328	0.209088964	0.106536199	0.137802698	0.109334943	0.259812364	0.205900229	0.19393006	0.127887816	0.081455206	0.264591809	0.450061338	0.204817826	0.269149885	0.189312363	0.296161159	0.159919223	0.143148482	0.079506752	0
KR	48	0.254319563	0.248879131	0.218311712	0.356141831	0.249737555	0.320095416	0.140966399	0.177154723	0.579596666	0.26516618	0.182657976	0.347414715	0.32268134	0.287853226	0.391284991	0.258121172	0.381360474	0.381537956	0.230036507	0.182365725	0.302234243	0.227876731	0.217884389	0.34858493	0.420718912	0.178106077	0.146541801	0.163168051	0.228880158	0.313368383	0.251428192	0.515080352	0.535430834	0.549710049	0.458333941	0.260480899	0.461509681	0.293465284	0.518941966	0.371672494	0.36383226	0.269291646	0.8706729	0.337057484	0.294446436	0.325595391	0.260128281	0
